# Supplementary material for: Synthesis and Antiproliferative Effects of Grossheimin-Derived Aminoanalogues
Source: Biomolecules. 2025 Apr 14;15(4):578. doi: 10.3390/biom15040578 (PMC12024577; doi:10.3390/biom15040578)
Supplement: Supplementary file 1 [file biomolecules-15-00578-s001.zip]

Archive with 1 entries (1 files):
- biomolecules-3472161-supplementary.pdf
